# Supplementary material for: Chagas prevention and control in an endemic area from the Argentinian Gran Chaco Region: Data from 14 years of uninterrupted intervention
Source: PLoS Negl Trop Dis. 2023 Jun 14;17(6):e0011410. doi: 10.1371/journal.pntd.0011410 (PMC10266643; doi:10.1371/journal.pntd.0011410)
Supplement: S2 File — (XLSX) [file pntd.0011410.s002.xlsx]

## Sheet: Hoja 1
ENTOMOLOGICAL SURVEILLANCE AND CONTROL PROGRAMAS FOR CHAGAS DISEASE
						Record of household infestation by Triatoma infestans
Neighborhood/Settlement:																		Date: / / Cycle of S&C:
Block/Sector:																		Agent:
U N I T H O U S E H O L D D A T A							S U R V E I L L A N C E																						Samples	Observations
							Neg.	Positive
House ID	Name of responsible adult	No. of people	Ins	Clo	Ret	Dis		ID									PD
								Bedroom			Kitchen			Other			Animal Pen			Kitchen Coop			Deposit			Other			(No. of containers)
								E	N	A	E	N	A	E	N	A	E	N	A	E	N	A	E	N	A	E	N	A
	T O T A L S
Observations:															E	Eggs						1	from 1 to 10 specimens
															N	Nymphs						2	from 11 to 50 specimens
															A	Adults						3	from 51 to 100 specimens
																						4	> 100 specimens
